# Supplementary material for: Challenges in the Classification of Cardiac Arrhythmias and Ischemia Using End-to-End Deep Learning and the Electrocardiogram: A Systematic Review
Source: Diagnostics (Basel). 2026 Jan 4;16(1):161. doi: 10.3390/diagnostics16010161 (PMC12785992; doi:10.3390/diagnostics16010161)
Supplement: Supplementary file 1 [file diagnostics-16-00161-s001.zip]

Archive with 1 entries (1 files):
- diagnostics-4026138-supplementary.pdf
